# Supplementary material for: In Silico Phylogenetic Analysis and Molecular Modelling Study of 2-Haloalkanoic Acid Dehalogenase Enzymes from Bacterial and Fungal Origin
Source: Adv Bioinformatics. 2016 Jan 6;2016:8701201. doi: 10.1155/2016/8701201 (PMC4736600; doi:10.1155/2016/8701201)
Supplement: Supplementary file 1 — Supplementary Material 1: Contains the detailed information of selected amino acid sequences, retrieved from the fungal and bacterial sources, along with the NCBI accession number. Supplementary Material 2: Contains the motif detail information computed from pfam Data base, and unique motifs obtained are highlighted. [file 8701201.f1.zip]

Archive with 3 entries (3 files):
- supplementary material 2.xls
- query7.pdf
- supplementary material 1.xls
