# Supplementary material for: In Silico Phylogenetic Analysis and Molecular Modelling Study of 2-Haloalkanoic Acid Dehalogenase Enzymes from Bacterial and Fungal Origin
Source: Adv Bioinformatics. 2016 Jan 6;2016:8701201. doi: 10.1155/2016/8701201 (PMC4736600; doi:10.1155/2016/8701201)
Supplement: Supplementary file 1 — Supplementary Material 1: Contains the detailed information of selected amino acid sequences, retrieved from the fungal and bacterial sources, along with the NCBI accession number. Supplementary Material 2: Contains the motif detail information computed from pfam Data base, and unique motifs obtained are highlighted. [file 8701201.f1.zip › supplementary material 2.xls]

## Sheet: Sheet1
		Result of MotifFinder
			Number of unique pfam motifs: 30 (blue colour highlight)
Query Sequence Acession Number	Pfam motif type	Position(Independent E-value)	Motif code with Description
gi|21218946|ref|NP_624725.1|	HAD_2	27..216(1.2e-21)	PF13419, Haloacid dehalogenase-like hydrolase
gi|21218946|ref|NP_624725.1|	Hydrolase_like	173..218(2.6e-06)	PF13242, HAD-hyrolase-like
gi|21218946|ref|NP_624725.1|	Hydrolase	24..209(1.8e-05)	PF00702, haloacid dehalogenase-like hydrolase
gi|27382671|ref|NP_774200.1|	HAD_2	6..191(4.2e-30)	PF13419, Haloacid dehalogenase-like hydrolase
gi|27382671|ref|NP_774200.1|	Hydrolase	4..184(1.2e-06)	PF00702, haloacid dehalogenase-like hydrolase
gi|27382671|ref|NP_774200.1|	Hydrolase_like	148..188(0.006)	PF13242, HAD-hyrolase-like
gi|496842201|ref|WP_009382368.1|	HAD_2	6..191(2.3e-24)	PF13419, Haloacid dehalogenase-like hydrolase
gi|496842201|ref|WP_009382368.1|	Hydrolase_like	148..215(0.00037)	PF13242, HAD-hyrolase-like
gi|496842201|ref|WP_009382368.1|	Hydrolase	3..42(0.85)	PF00702, haloacid dehalogenase-like hydrolase
gi|589607179|gb|EXI78805.1|	HAD_2	7..199(4.5e-26)	PF13419, Haloacid dehalogenase-like hydrolase
gi|589607179|gb|EXI78805.1|	Hydrolase	4..193(6.1e-09)	PF00702, haloacid dehalogenase-like hydrolase
gi|589607179|gb|EXI78805.1|	Hydrolase_like	156..201(0.00033)	PF13242, HAD-hyrolase-like
gi|589607179|gb|EXI78805.1|	DUF4152	75..120(0.55)	PF13680, Protein of unknown function (DUF4152)
gi|291350327|gb|EFE77231.1|	HAD_2	9..228(4.1e-24)	PF13419, Haloacid dehalogenase-like hydrolase
gi|291350327|gb|EFE77231.1|	Hydrolase_like	185..251(1.5e-06)	PF13242, HAD-hyrolase-like
gi|291350327|gb|EFE77231.1|	Hydrolase	6..221(3e-06)	PF00702, haloacid dehalogenase-like hydrolase
gi|590118781|emb|CDN62837.1|	HAD_2	10..202(1e-26)	PF13419, Haloacid dehalogenase-like hydrolase
gi|590118781|emb|CDN62837.1|	Hydrolase	7..184(1.9e-09)	PF00702, haloacid dehalogenase-like hydrolase
gi|590118781|emb|CDN62837.1|	Hydrolase_like	159..204(0.0069)	PF13242, HAD-hyrolase-like
gi|163261276|emb|CAP43578.1|	HAD_2	35..230(1.4e-28)	PF13419, Haloacid dehalogenase-like hydrolase
gi|163261276|emb|CAP43578.1|	Hydrolase	33..224(4.7e-08)	PF00702, haloacid dehalogenase-like hydrolase
gi|163261276|emb|CAP43578.1|	Hydrolase_like	187..255(1.1e-05)	PF13242, HAD-hyrolase-like
gi|697989983|emb|CDZ89853.1|	HAD_2	9..203(1.9e-28)	PF13419, Haloacid dehalogenase-like hydrolase
gi|697989983|emb|CDZ89853.1|	Hydrolase	6..196(1.1e-11)	PF00702, haloacid dehalogenase-like hydrolase
gi|697989983|emb|CDZ89853.1|	Hydrolase_like	160..232(0.00026)	PF13242, HAD-hyrolase-like
gi|692345093|gb|AIS18709.1|	HAD_2	10..195(1.3e-25)	PF13419, Haloacid dehalogenase-like hydrolase
gi|692345093|gb|AIS18709.1|	Hydrolase_like	147..224(0.0017)	PF13242, HAD-hyrolase-like
gi|692345093|gb|AIS18709.1|	Hydrolase	7..157(0.025)	PF00702, haloacid dehalogenase-like hydrolase
gi|564130235|gb|AHB77738.1|	HAD_2	4..195(6.3e-24)	PF13419, Haloacid dehalogenase-like hydrolase
gi|564130235|gb|AHB77738.1|	Hydrolase	2..184(0.021)	PF00702, haloacid dehalogenase-like hydrolase
gi|456013493|gb|EMF47142.1|	HAD_2	8..193(2.8e-32)	PF13419, Haloacid dehalogenase-like hydrolase
gi|456013493|gb|EMF47142.1|	Hydrolase	5..186(1.3e-07)	PF00702, haloacid dehalogenase-like hydrolase
gi|456013493|gb|EMF47142.1|	Hydrolase_like	150..215(6e-05)	PF13242, HAD-hyrolase-like
gi|390127726|gb|AFL51107.1|	HAD_2	10..199(1.8e-32)	PF13419, Haloacid dehalogenase-like hydrolase
gi|390127726|gb|AFL51107.1|	Hydrolase	7..178(0.00025)	PF00702, haloacid dehalogenase-like hydrolase
gi|409020166|gb|AFV02197.1|	HAD_2	7..191(2.6e-24)	PF13419, Haloacid dehalogenase-like hydrolase
gi|409020166|gb|AFV02197.1|	Hydrolase	4..183(1.1e-07)	PF00702, haloacid dehalogenase-like hydrolase
gi|409020166|gb|AFV02197.1|	Hydrolase_like	149..188(0.0047)	PF13242, HAD-hyrolase-like
gi|409020166|gb|AFV02197.1|	TypeIII_RM_meth	79..112(0.36)	PF12564, Type III restriction/modification enzyme methylation subunit
gi|387577481|gb|AFJ86197.1|	HAD_2	13..205(1.2e-23)	PF13419, Haloacid dehalogenase-like hydrolase
gi|387577481|gb|AFJ86197.1|	Hydrolase	12..198(0.064)	PF00702, haloacid dehalogenase-like hydrolase
gi|387577481|gb|AFJ86197.1|	DUF2336	30..146(0.003)	PF10098, Uncharacterized protein conserved in bacteria (DUF2336)
gi|387577481|gb|AFJ86197.1|	Hydrolase_like	163..214(0.17)	PF13242, HAD-hyrolase-like
gi|338166408|gb|AEI77463.1|	HAD_2	7..198(2.7e-22)	PF13419, Haloacid dehalogenase-like hydrolase
gi|338166408|gb|AEI77463.1|	Hydrolase	4..145(0.12)	PF00702, haloacid dehalogenase-like hydrolase
gi|557677073|ref|WP_023431392.1|	HAD_2	10..199(2.5e-35)	PF13419, Haloacid dehalogenase-like hydrolase
gi|557677073|ref|WP_023431392.1|	Hydrolase	7..166(0.0001)	PF00702, haloacid dehalogenase-like hydrolase
gi|554387478|gb|ESJ19346.1|	HAD_2	7..198(1.4e-24)	PF13419, Haloacid dehalogenase-like hydrolase
gi|554387478|gb|ESJ19346.1|	Hydrolase	4..176(0.0011)	PF00702, haloacid dehalogenase-like hydrolase
gi|546338698|gb|AGW90947.1|	HAD_2	7..198(2.4e-22)	PF13419, Haloacid dehalogenase-like hydrolase
gi|546338698|gb|AGW90947.1|	Hydrolase	4..155(0.0079)	PF00702, haloacid dehalogenase-like hydrolase
gi|510823052|ref|WP_016196456.1|	HAD_2	50..235(5e-29)	PF13419, Haloacid dehalogenase-like hydrolase
gi|510823052|ref|WP_016196456.1|	Hydrolase	129..228(4.4e-08)	PF00702, haloacid dehalogenase-like hydrolase
gi|510823052|ref|WP_016196456.1|	Hydrolase_like	192..236(0.00077)	PF13242, HAD-hyrolase-like
gi|510823052|ref|WP_016196456.1|	Hydrolase_6	137..167(0.012)	PF13344, Haloacid dehalogenase-like hydrolase
gi|510823052|ref|WP_016196456.1|	HAD	51..162(0.09)	PF12710, haloacid dehalogenase-like hydrolase
gi|497749207|ref|WP_010063391.1|	HAD_2	9..206(5.3e-25)	PF13419, Haloacid dehalogenase-like hydrolase
gi|497749207|ref|WP_010063391.1|	Hydrolase_like	163..213(6.1e-06)	PF13242, HAD-hyrolase-like
gi|497749207|ref|WP_010063391.1|	Hydrolase	6..200(7.3e-05)	PF00702, haloacid dehalogenase-like hydrolase
gi|497569531|ref|WP_009883715.1|	HAD_2	11..198(4.3e-19)	PF13419, Haloacid dehalogenase-like hydrolase
gi|495772658|ref|WP_008497237.1|	HAD_2	8..193(2.8e-32)	PF13419, Haloacid dehalogenase-like hydrolase
gi|495772658|ref|WP_008497237.1|	Hydrolase	5..186(1.3e-07)	PF00702, haloacid dehalogenase-like hydrolase
gi|495772658|ref|WP_008497237.1|	Hydrolase_like	150..215(6e-05)	PF13242, HAD-hyrolase-like
gi|494088400|ref|WP_007029235.1|	HAD_2	6..179(7.4e-26)	PF13419, Haloacid dehalogenase-like hydrolase
gi|494088400|ref|WP_007029235.1|	Hydrolase_like	136..201(8.6e-06)	PF13242, HAD-hyrolase-like
gi|494088400|ref|WP_007029235.1|	Hydrolase	58..172(0.00072)	PF00702, haloacid dehalogenase-like hydrolase
gi|507723115|gb|EOR93514.1|	HAD_2	50..235(5e-29)	PF13419, Haloacid dehalogenase-like hydrolase
gi|507723115|gb|EOR93514.1|	Hydrolase	129..228(4.4e-08)	PF00702, haloacid dehalogenase-like hydrolase
gi|507723115|gb|EOR93514.1|	Hydrolase_like	192..236(0.00077)	PF13242, HAD-hyrolase-like
gi|507723115|gb|EOR93514.1|	Hydrolase_6	137..167(0.012)	PF13344, Haloacid dehalogenase-like hydrolase
gi|507723115|gb|EOR93514.1|	HAD	51..162(0.09)	PF12710, haloacid dehalogenase-like hydrolase
gi|504001150|ref|WP_014235144.1|	HAD_2	10..197(3.4e-24)	PF13419, Haloacid dehalogenase-like hydrolase
gi|504001150|ref|WP_014235144.1|	Hydrolase	7..144(0.72)	PF00702, haloacid dehalogenase-like hydrolase
gi|497541182|ref|WP_009855380.1|	HAD_2	12..199(1.8e-23)	PF13419, Haloacid dehalogenase-like hydrolase
gi|497541182|ref|WP_009855380.1|	Hydrolase_6	99..142(0.041)	PF13344, Haloacid dehalogenase-like hydrolase
gi|497541182|ref|WP_009855380.1|	Hydrolase	70..187(0.012)	PF00702, haloacid dehalogenase-like hydrolase
gi|496114287|ref|WP_008838794.1|	HAD_2	10..194(5.9e-28)	PF13419, Haloacid dehalogenase-like hydrolase
gi|496114287|ref|WP_008838794.1|	Hydrolase	7..151(0.067)	PF00702, haloacid dehalogenase-like hydrolase
gi|496114287|ref|WP_008838794.1|	peroxidase	77..139(0.051)	PF00141, Peroxidase
gi|496114287|ref|WP_008838794.1|	Hydrolase_like	145..205(0.12)	PF13242, HAD-hyrolase-like
gi|495604483|ref|WP_008329062.1|	HAD_2	10..194(1.8e-25)	PF13419, Haloacid dehalogenase-like hydrolase
gi|495604483|ref|WP_008329062.1|	Hydrolase	7..155(0.22)	PF00702, haloacid dehalogenase-like hydrolase
gi|495604483|ref|WP_008329062.1|	Hydrolase_like	144..219(0.11)	PF13242, HAD-hyrolase-like
gi|495157457|ref|WP_007882260.1|	HAD_2	10..194(2.5e-24)	PF13419, Haloacid dehalogenase-like hydrolase
gi|494280742|ref|WP_007161755.1|	HAD_2	10..195(1.4e-24)	PF13419, Haloacid dehalogenase-like hydrolase
gi|500127041|ref|WP_011803046.1|	HAD_2	15..213(3.5e-23)	PF13419, Haloacid dehalogenase-like hydrolase
gi|500127041|ref|WP_011803046.1|	Hydrolase	13..203(1.7e-05)	PF00702, haloacid dehalogenase-like hydrolase
gi|499785115|ref|WP_011465849.1|	HAD_2	15..225(1.9e-21)	PF13419, Haloacid dehalogenase-like hydrolase
gi|499785115|ref|WP_011465849.1|	Hydrolase	13..215(1.7e-05)	PF00702, haloacid dehalogenase-like hydrolase
gi|499785115|ref|WP_011465849.1|	HEM4	55..213(0.57)	PF02602, Uroporphyrinogen-III synthase HemD
gi|504305608|ref|WP_014492710.1|	HAD_2	14..198(2.3e-28)	PF13419, Haloacid dehalogenase-like hydrolase
gi|504305608|ref|WP_014492710.1|	Hydrolase	11..157(0.19)	PF00702, haloacid dehalogenase-like hydrolase
gi|504305608|ref|WP_014492710.1|	peroxidase	99..137(0.11)	PF00141, Peroxidase
gi|358636275|dbj|BAL23572.1|	HAD_2	10..197(2.4e-20)	PF13419, Haloacid dehalogenase-like hydrolase
gi|358636275|dbj|BAL23572.1|	Hydrolase	7..154(0.01)	PF00702, haloacid dehalogenase-like hydrolase
gi|452958176|gb|EME63532.1|	HAD_2	6..179(7.4e-26)	PF13419, Haloacid dehalogenase-like hydrolase
gi|452958176|gb|EME63532.1|	Hydrolase_like	136..201(8.6e-06)	PF13242, HAD-hyrolase-like
gi|452958176|gb|EME63532.1|	Hydrolase	58..172(0.00072)	PF00702, haloacid dehalogenase-like hydrolase
gi|355542197|gb|EHH11362.1|	HAD_2	10..199(4.2e-33)	PF13419, Haloacid dehalogenase-like hydrolase
gi|355542197|gb|EHH11362.1|	Hydrolase	7..166(0.0023)	PF00702, haloacid dehalogenase-like hydrolase
gi|355534302|gb|EHH03613.1|	HAD_2	10..199(4e-33)	PF13419, Haloacid dehalogenase-like hydrolase
gi|355534302|gb|EHH03613.1|	Hydrolase	7..177(1.8e-05)	PF00702, haloacid dehalogenase-like hydrolase
gi|355534302|gb|EHH03613.1|	TMPIT	80..120(0.16)	PF07851, TMPIT-like protein
gi|727069043|gb|KHF25047.1|	HAD_2	6..192(2.5e-32)	PF13419, Haloacid dehalogenase-like hydrolase
gi|727069043|gb|KHF25047.1|	Hydrolase	4..178(0.0012)	PF00702, haloacid dehalogenase-like hydrolase
gi|727069043|gb|KHF25047.1|	Hydrolase_like	149..216(0.0014)	PF13242, HAD-hyrolase-like
gi|727069043|gb|KHF25047.1|	TraF	21..44(0.15)	PF13728, F plasmid transfer operon protein
gi|685628656|gb|KGB26342.1|	HAD_2	14..203(1.2e-35)	PF13419, Haloacid dehalogenase-like hydrolase
gi|685628656|gb|KGB26342.1|	Hydrolase	11..184(0.0012)	PF00702, haloacid dehalogenase-like hydrolase
gi|671754675|gb|AII87550.1|	HAD_2	6..197(4.7e-27)	PF13419, Haloacid dehalogenase-like hydrolase
gi|671754675|gb|AII87550.1|	Hydrolase	3..191(3.5e-08)	PF00702, haloacid dehalogenase-like hydrolase
gi|671754675|gb|AII87550.1|	HAD	46..135(0.029)	PF12710, haloacid dehalogenase-like hydrolase
gi|671754675|gb|AII87550.1|	Hydrolase_6	98..125(0.19)	PF13344, Haloacid dehalogenase-like hydrolase
gi|648131903|gb|AIB27995.1|	HAD_2	7..192(9.9e-25)	PF13419, Haloacid dehalogenase-like hydrolase
gi|648131903|gb|AIB27995.1|	Hydrolase	94..139(0.018)	PF00702, haloacid dehalogenase-like hydrolase
gi|648131903|gb|AIB27995.1|	HAD	12..146(0.0031)	PF12710, haloacid dehalogenase-like hydrolase
gi|648131903|gb|AIB27995.1|	Hydrolase_6	94..122(0.013)	PF13344, Haloacid dehalogenase-like hydrolase
gi|589905579|dbj|GAF61489.1|	HAD_2	10..194(1.5e-21)	PF13419, Haloacid dehalogenase-like hydrolase
gi|589905579|dbj|GAF61489.1|	Hydrolase	74..187(3.4e-05)	PF00702, haloacid dehalogenase-like hydrolase
gi|589905579|dbj|GAF61489.1|	Hydrolase_like	152..219(0.00094)	PF13242, HAD-hyrolase-like
gi|589905579|dbj|GAF61489.1|	Put_Phosphatase	83..144(0.1)	PF06888, Putative Phosphatase
gi|589905579|dbj|GAF61489.1|	Hydrolase_6	97..126(0.27)	PF13344, Haloacid dehalogenase-like hydrolase
gi|586633014|gb|EWS63693.1|	HAD_2	6..201(1e-19)	PF13419, Haloacid dehalogenase-like hydrolase
gi|586633014|gb|EWS63693.1|	Hydrolase	3..148(0.0084)	PF00702, haloacid dehalogenase-like hydrolase
gi|551360164|ref|WP_022979511.1|	HAD_2	10..197(3e-25)	PF13419, Haloacid dehalogenase-like hydrolase
gi|551360164|ref|WP_022979511.1|	Hydrolase	90..186(0.0047)	PF00702, haloacid dehalogenase-like hydrolase
gi|551360164|ref|WP_022979511.1|	Hydrolase_6	98..124(0.79)	PF13344, Haloacid dehalogenase-like hydrolase
gi|549499367|ref|WP_022535629.1|	HAD_2	7..198(2.4e-22)	PF13419, Haloacid dehalogenase-like hydrolase
gi|549499367|ref|WP_022535629.1|	Hydrolase	4..155(0.0079)	PF00702, haloacid dehalogenase-like hydrolase
gi|501317522|ref|WP_012349157.1|	HAD_2	17..208(6.3e-25)	PF13419, Haloacid dehalogenase-like hydrolase
gi|501317522|ref|WP_012349157.1|	Hydrolase	16..141(0.0003)	PF00702, haloacid dehalogenase-like hydrolase
gi|501317522|ref|WP_012349157.1|	Hydrolase_6	107..134(0.05)	PF13344, Haloacid dehalogenase-like hydrolase
gi|501317522|ref|WP_012349157.1|	HAD	18..160(0.056)	PF12710, haloacid dehalogenase-like hydrolase
gi|495527202|ref|WP_008251847.1|	HAD_2	7..194(1.7e-23)	PF13419, Haloacid dehalogenase-like hydrolase
gi|495527202|ref|WP_008251847.1|	Hydrolase	76..134(0.0002)	PF00702, haloacid dehalogenase-like hydrolase
gi|495527202|ref|WP_008251847.1|	Hydrolase_6	94..123(0.11)	PF13344, Haloacid dehalogenase-like hydrolase
gi|495527202|ref|WP_008251847.1|	Lipoprotein_20	26..83(0.07)	PF13942, YfhG lipoprotein
gi|495527202|ref|WP_008251847.1|	Acid_PPase	86..123(0.27)	PF12689, Acid Phosphatase
gi|495527202|ref|WP_008251847.1|	HAD	73..134(0.13)	PF12710, haloacid dehalogenase-like hydrolase
gi|495527202|ref|WP_008251847.1|	Put_Phosphatase	80..143(0.19)	PF06888, Putative Phosphatase
gi|517201222|ref|WP_018390040.1|	HAD_2	10..194(1.1e-25)	PF13419, Haloacid dehalogenase-like hydrolase
gi|668957299|gb|KFC75926.1|	HAD_2	10..194(2.6e-27)	PF13419, Haloacid dehalogenase-like hydrolase
gi|668957299|gb|KFC75926.1|	Hydrolase	7..151(0.066)	PF00702, haloacid dehalogenase-like hydrolase
gi|653099732|ref|WP_027349842.1|	HAD_2	10..195(2e-27)	PF13419, Haloacid dehalogenase-like hydrolase
gi|653099732|ref|WP_027349842.1|	Hydrolase_like	147..195(0.0046)	PF13242, HAD-hyrolase-like
gi|653099732|ref|WP_027349842.1|	Hydrolase	7..165(0.25)	PF00702, haloacid dehalogenase-like hydrolase
gi|648481627|ref|WP_026173378.1|	HAD_2	10..194(2.6e-28)	PF13419, Haloacid dehalogenase-like hydrolase
gi|497281414|ref|WP_009595631.1|	HAD_2	6..202(4.8e-23)	PF13419, Haloacid dehalogenase-like hydrolase
gi|497281414|ref|WP_009595631.1|	Hydrolase_like	156..224(4.4e-11)	PF13242, HAD-hyrolase-like
gi|497281414|ref|WP_009595631.1|	Hydrolase	3..195(3e-08)	PF00702, haloacid dehalogenase-like hydrolase
gi|661293850|ref|WP_029986926.1|	HAD_2	2..190(5.6e-32)	PF13419, Haloacid dehalogenase-like hydrolase
gi|661293850|ref|WP_029986926.1|	Hydrolase	3..184(1.3e-10)	PF00702, haloacid dehalogenase-like hydrolase
gi|661293850|ref|WP_029986926.1|	Hydrolase_like	144..194(4.3e-09)	PF13242, HAD-hyrolase-like
gi|661293850|ref|WP_029986926.1|	HAD	1..172(0.0034)	PF12710, haloacid dehalogenase-like hydrolase
gi|655988883|ref|WP_029030581.1|	HAD_2	4..184(1.8e-30)	PF13419, Haloacid dehalogenase-like hydrolase
gi|655988883|ref|WP_029030581.1|	Hydrolase_like	140..183(1.9e-06)	PF13242, HAD-hyrolase-like
gi|655988883|ref|WP_029030581.1|	Hydrolase	44..178(3.6e-05)	PF00702, haloacid dehalogenase-like hydrolase
gi|518380652|ref|WP_019550859.1|	HAD_2	6..203(1.2e-19)	PF13419, Haloacid dehalogenase-like hydrolase
gi|518380652|ref|WP_019550859.1|	Hydrolase	4..199(2.6e-06)	PF00702, haloacid dehalogenase-like hydrolase
gi|518380652|ref|WP_019550859.1|	Hydrolase_like	165..204(1.1e-06)	PF13242, HAD-hyrolase-like
gi|262033989|gb|EEY52443.1|	HAD_2	14..207(3.9e-20)	PF13419, Haloacid dehalogenase-like hydrolase
gi|262033989|gb|EEY52443.1|	Hydrolase	10..200(6.8e-10)	PF00702, haloacid dehalogenase-like hydrolase
gi|262033989|gb|EEY52443.1|	Hydrolase_like	162..208(2.4e-09)	PF13242, HAD-hyrolase-like
gi|262033989|gb|EEY52443.1|	PGP_phosphatase	179..209(0.11)	PF09419, Mitochondrial PGP phosphatase
gi|262033989|gb|EEY52443.1|	RuvA_C	82..101(0.077)	PF07499, RuvA, C-terminal domain
gi|557256703|emb|CDI50076.1|	HAD_2	5..199(3.6e-26)	PF13419, Haloacid dehalogenase-like hydrolase
gi|557256703|emb|CDI50076.1|	Hydrolase_like	152..202(5.1e-11)	PF13242, HAD-hyrolase-like
gi|557256703|emb|CDI50076.1|	Hydrolase	3..193(1.2e-06)	PF00702, haloacid dehalogenase-like hydrolase
gi|741049189|gb|AJA87467.1|	HAD_2	6..199(8.2e-26)	PF13419, Haloacid dehalogenase-like hydrolase
gi|741049189|gb|AJA87467.1|	Hydrolase_like	153..221(6.1e-12)	PF13242, HAD-hyrolase-like
gi|741049189|gb|AJA87467.1|	Hydrolase	3..191(8.4e-08)	PF00702, haloacid dehalogenase-like hydrolase
gi|741049189|gb|AJA87467.1|	PGP_phosphatase	153..200(0.04)	PF09419, Mitochondrial PGP phosphatase
gi|741049189|gb|AJA87467.1|	HAD	6..183(0.064)	PF12710, haloacid dehalogenase-like hydrolase
gi|740799068|ref|WP_038584351.1|	HAD_2	8..187(6.3e-27)	PF13419, Haloacid dehalogenase-like hydrolase
gi|740799068|ref|WP_038584351.1|	Hydrolase_like	144..189(7.6e-07)	PF13242, HAD-hyrolase-like
gi|746720188|ref|WP_039677944.1|	HAD_2	6..200(7.6e-23)	PF13419, Haloacid dehalogenase-like hydrolase
gi|746720188|ref|WP_039677944.1|	Hydrolase_like	154..219(6e-11)	PF13242, HAD-hyrolase-like
gi|746720188|ref|WP_039677944.1|	Hydrolase	3..190(7e-09)	PF00702, haloacid dehalogenase-like hydrolase
gi|746720188|ref|WP_039677944.1|	PNK3P	108..182(0.25)	PF08645, Polynucleotide kinase 3 phosphatase
gi|746720188|ref|WP_039677944.1|	HAD	7..187(0.0019)	PF12710, haloacid dehalogenase-like hydrolase
gi|746720188|ref|WP_039677944.1|	DUF2672	84..124(0.1)	PF10878, Protein of unknown function (DUF2672)
gi|684612519|dbj|GAL20384.1|	HAD_2	14..206(7.9e-20)	PF13419, Haloacid dehalogenase-like hydrolase
gi|684612519|dbj|GAL20384.1|	Hydrolase_like	162..234(1.7e-13)	PF13242, HAD-hyrolase-like
gi|684612519|dbj|GAL20384.1|	Hydrolase	10..200(2.9e-07)	PF00702, haloacid dehalogenase-like hydrolase
gi|684612519|dbj|GAL20384.1|	Focal_AT	60..124(0.038)	PF03623, Focal adhesion targeting region
gi|684612519|dbj|GAL20384.1|	DUF3701	61..97(0.2)	PF12482, Phage integrase protein
gi|684612519|dbj|GAL20384.1|	DUF2683	111..131(0.59)	PF10884, Protein of unknown function (DUF2683)
gi|672598286|gb|AIJ37261.1|	HAD_2	5..181(3.8e-20)	PF13419, Haloacid dehalogenase-like hydrolase
gi|672598286|gb|AIJ37261.1|	SHOCT	35..61(0.0019)	PF09851, Short C-terminal domain
gi|672598286|gb|AIJ37261.1|	Hydrolase	86..177(0.011)	PF00702, haloacid dehalogenase-like hydrolase
gi|672598286|gb|AIJ37261.1|	Hydrolase_like	142..181(0.05)	PF13242, HAD-hyrolase-like
gi|672598286|gb|AIJ37261.1|	GvpG	34..56(0.066)	PF05120, Gas vesicle protein G
gi|672598286|gb|AIJ37261.1|	DUF4473	33..75(0.11)	PF14747, Domain of unknown function (DUF4473)
gi|672363135|gb|AIJ08332.1|	HAD_2	14..207(2.9e-21)	PF13419, Haloacid dehalogenase-like hydrolase
gi|672363135|gb|AIJ08332.1|	Hydrolase_like	162..209(1.3e-10)	PF13242, HAD-hyrolase-like
gi|672363135|gb|AIJ08332.1|	Hydrolase	12..199(1.5e-10)	PF00702, haloacid dehalogenase-like hydrolase
gi|672363135|gb|AIJ08332.1|	FAM86	36..74(0.089)	PF14904, Family of unknown function
gi|672363135|gb|AIJ08332.1|	HAD	15..132(0.059)	PF12710, haloacid dehalogenase-like hydrolase
gi|672363135|gb|AIJ08332.1|	PGP_phosphatase	179..209(0.72)	PF09419, Mitochondrial PGP phosphatase
gi|631786171|dbj|BAO77458.1|	HAD_2	5..135(2e-21)	PF13419, Haloacid dehalogenase-like hydrolase
gi|631786171|dbj|BAO77458.1|	Hydrolase	36..98(0.0096)	PF00702, haloacid dehalogenase-like hydrolase
gi|631786171|dbj|BAO77458.1|	Hydrolase_like	93..137(0.034)	PF13242, HAD-hyrolase-like
gi|667707288|gb|KFA59360.1|	HAD_2	14..206(1.7e-17)	PF13419, Haloacid dehalogenase-like hydrolase
gi|667707288|gb|KFA59360.1|	Hydrolase	10..197(2.4e-10)	PF00702, haloacid dehalogenase-like hydrolase
gi|667707288|gb|KFA59360.1|	Hydrolase_like	160..203(5.6e-07)	PF13242, HAD-hyrolase-like
gi|667707288|gb|KFA59360.1|	PGP_phosphatase	178..206(0.66)	PF09419, Mitochondrial PGP phosphatase
gi|740790666|ref|WP_038575950.1|	HAD_2	9..188(5.7e-29)	PF13419, Haloacid dehalogenase-like hydrolase
gi|740790666|ref|WP_038575950.1|	QRPTase_C	73..142(0.0048)	PF01729, Quinolinate phosphoribosyl transferase, C-terminal domain
gi|740790666|ref|WP_038575950.1|	Hydrolase_like	145..188(0.038)	PF13242, HAD-hyrolase-like
gi|512189573|gb|EPE05339.1|	HAD_2	8..208(1.5e-25)	PF13419, Haloacid dehalogenase-like hydrolase
gi|512189573|gb|EPE05339.1|	Hydrolase	8..179(0.0002)	PF00702, haloacid dehalogenase-like hydrolase
gi|512189573|gb|EPE05339.1|	HAD	8..138(0.0025)	PF12710, haloacid dehalogenase-like hydrolase
gi|512189573|gb|EPE05339.1|	Hydrolase_6	105..134(0.37)	PF13344, Haloacid dehalogenase-like hydrolase
gi|320585991|gb|EFW98670.1|	HAD_2	8..206(1.4e-25)	PF13419, Haloacid dehalogenase-like hydrolase
gi|320585991|gb|EFW98670.1|	Hydrolase	85..182(0.022)	PF00702, haloacid dehalogenase-like hydrolase
gi|701778563|gb|KGQ12100.1|	HAD_2	20..197(9.3e-25)	PF13419, Haloacid dehalogenase-like hydrolase
gi|701778563|gb|KGQ12100.1|	Hydrolase	64..192(1.8e-08)	PF00702, haloacid dehalogenase-like hydrolase
gi|701778563|gb|KGQ12100.1|	Hydrolase_6	91..192(0.0017)	PF13344, Haloacid dehalogenase-like hydrolase
gi|701778563|gb|KGQ12100.1|	Hydrolase_like	155..197(0.0083)	PF13242, HAD-hyrolase-like
gi|701778563|gb|KGQ12100.1|	HAD	47..149(0.023)	PF12710, haloacid dehalogenase-like hydrolase
gi|701778563|gb|KGQ12100.1|	DUF2493	95..144(0.5)	PF10686, Protein of unknown function (DUF2493)
gi|596701524|ref|XP_007282649.1|	HAD_2	47..185(1.2e-18)	PF13419, Haloacid dehalogenase-like hydrolase
gi|596701524|ref|XP_007282649.1|	Hydrolase	41..160(0.0027)	PF00702, haloacid dehalogenase-like hydrolase
gi|358373773|dbj|GAA90369.1|	HAD_2	8..207(1.4e-25)	PF13419, Haloacid dehalogenase-like hydrolase
gi|358373773|dbj|GAA90369.1|	Hydrolase	89..201(4.4e-06)	PF00702, haloacid dehalogenase-like hydrolase
gi|358373773|dbj|GAA90369.1|	Prenyltrans	111..131(0.19)	PF00432, Prenyltransferase and squalene oxidase repeat
gi|594723497|gb|EXV06383.1|	HAD_2	6..203(1.8e-25)	PF13419, Haloacid dehalogenase-like hydrolase
gi|594723497|gb|EXV06383.1|	Hydrolase_like	158..231(0.00069)	PF13242, HAD-hyrolase-like
gi|453084916|gb|EMF12960.1|	HAD_2	6..205(5.4e-26)	PF13419, Haloacid dehalogenase-like hydrolase
gi|453084916|gb|EMF12960.1|	Hydrolase	61..197(4.6e-05)	PF00702, haloacid dehalogenase-like hydrolase
gi|145250915|ref|XP_001396971.1|	HAD_2	8..207(1.7e-24)	PF13419, Haloacid dehalogenase-like hydrolase
gi|145250915|ref|XP_001396971.1|	Hydrolase	96..201(0.0003)	PF00702, haloacid dehalogenase-like hydrolase
gi|742076118|gb|KIA76008.1|	HAD_2	7..205(4.9e-33)	PF13419, Haloacid dehalogenase-like hydrolase
gi|477509219|gb|ENH62511.1|	HAD_2	6..203(2.5e-23)	PF13419, Haloacid dehalogenase-like hydrolase
gi|477509219|gb|ENH62511.1|	Hydrolase_like	158..231(0.0034)	PF13242, HAD-hyrolase-like
gi|477509219|gb|ENH62511.1|	ArsR	21..59(0.016)	PF09824, ArsR transcriptional regulator
gi|528301981|emb|CCU74670.1|	HAD_2	5..204(2.8e-24)	PF13419, Haloacid dehalogenase-like hydrolase
gi|528301981|emb|CCU74670.1|	Hydrolase	94..179(0.00046)	PF00702, haloacid dehalogenase-like hydrolase
gi|748555363|dbj|GAM40040.1|	HAD_2	8..219(1.2e-27)	PF13419, Haloacid dehalogenase-like hydrolase
gi|748555363|dbj|GAM40040.1|	Hydrolase	7..147(0.29)	PF00702, haloacid dehalogenase-like hydrolase
gi|662529462|gb|KEQ86837.1|	HAD_2	5..202(4.5e-24)	PF13419, Haloacid dehalogenase-like hydrolase
gi|169772041|ref|XP_001820490.1|	HAD_2	7..205(2e-32)	PF13419, Haloacid dehalogenase-like hydrolase
gi|70983725|ref|XP_747389.1|	HAD_2	6..206(2.8e-31)	PF13419, Haloacid dehalogenase-like hydrolase
gi|70983725|ref|XP_747389.1|	Hydrolase	75..200(8e-06)	PF00702, haloacid dehalogenase-like hydrolase
