# Supplementary material for: In Silico Phylogenetic Analysis and Molecular Modelling Study of 2-Haloalkanoic Acid Dehalogenase Enzymes from Bacterial and Fungal Origin
Source: Adv Bioinformatics. 2016 Jan 6;2016:8701201. doi: 10.1155/2016/8701201 (PMC4736600; doi:10.1155/2016/8701201)
Supplement: Supplementary file 1 — Supplementary Material 1: Contains the detailed information of selected amino acid sequences, retrieved from the fungal and bacterial sources, along with the NCBI accession number. Supplementary Material 2: Contains the motif detail information computed from pfam Data base, and unique motifs obtained are highlighted. [file 8701201.f1.zip › supplementary material 1.xls]

## Sheet: Sheet1
>gi|21218946|ref|NP_624725.1| 2-haloalkanoic acid dehalogenase(bacteria) [Streptomyces coelicolor A3]
MVASGRESAEEGVRAGMAGGILGIEVVVFDVLGTLVDEPGGLRAGIREAVPAADDAFVDELLALWQGHVE
REQRRVVRGRRAYADSGIIDAEAARLVADRAGVGDPAAVDRLAGAGRRLPPWSDSAAGLDRLTRRLVVLG
LSNASHTAVPRIAAYAGLRWHGALSGETVRAYKPAPEVYRLAVDTAGCPPDRVLMVAAHAWDLRGARAGG
MRTAYVRRPGGDPPTGSDDFDGRFEALDELADALRL
>gi|27382671|ref|NP_774200.1| 2-haloalkanoic acid dehalogenase(bacteria) [Bradyrhizobium diazoefficiens U	SDA 110]
MSLKAVVFDAYGTLYDIQSVADITEDAFPGYGEIITQVWRIKQLEYTWLRSLMQRYQDFDAVTRDSLAYT
LRILGLAYEREEFERVIEKYLHLDLYPDATSALAALKPRQLAILSNGSPDMLNGLVRNTKLDRLLDATIS
VDAKKVFKPSPAAYELIGEVLGTAPDEVLFVSSNPWDVAGAKSYGLNVAWIERVTPEAMALACVENELVA
PLTMFKAIRTQMDELGFAPDHRVRALSELPSII
>gi|496842201|ref|WP_009382368.1| 2-haloalkanoic acid dehalogenase(bacteria) [Staphylococcus massiliensis	]
MTYKLIVFDIYGTLFDVRSIDGAIDQLESERTKEIGALWRKTQLEHAFLRQAMQSYVDFEEITINALRYA
LNYYNVGHTEKEIQYIANKYTDLTLFEDAKGLLKKAPIADYAILSNGTDHMLDQLAYNKEVDQHFKYIIS
VDQIRQFKPSPASYRLILNKSKLKREDILYVSSNSWDINGASSFGFDTAWVNRNGELFNDNGSKPTYEIK
DLSELTQLVQ
>gi|589607179|gb|EXI78805.1| 2-haloalkanoic acid dehalogenase(bacteria) [Candidatus Accumulibacter sp. BA	-92]
MNNIKGLIFDVFGTLVDWRTSIAREARTQLSTLGIEVDWLAFADAWRDQYQPAMEEVRSGRIPFATLDRL
HRRNLDVVLAKSGLDQVDEYTRAALSLAWHRLDAWPDVAEGLRQLRRKFWLAPCSNGNISLMVDLARRNG
FLWDAILGAEVARAYKPQAIVYLSAAAAFDLAPQQTMMVAAHSSDLAAAAAAGLRTAFIARADEYGPNTG
ETSAGVPVDVSAGSLLELAGLLDSEAGNPPISQNTADAQR
>gi|291350327|gb|EFE77231.1| 2-haloalkanoic acid dehalogenase(bacteria) [Streptomyces roseosporus NRRL 15	998]
MAELTIDAVVFDVLGTLVDEPAGLRTGIRALTPSASPSASASASPSPSLDDSGTERLLLLWQRHIEREQG
RIVDGDRPYLPSDALDREAAEIVARAAGAKNPAAVDPAAVDPAAVADPDAVESLARAARRLPPWPDTVAG
LARLAERFPLIGLSNASRTALLELNAHAGLRWHQALSAEDARTYKPDPEVYRLAVTVAGVPPERLLMVAA
HAWDLRGAQALGLRTAYVARPVGDPPTSSDRFDLYAEDLADLADQLGVS
>gi|590118781|emb|CDN62837.1| 2-haloalkanoic acid dehalogenase(bacteria) [Burkholderia cenocepacia H111]
MTNPAEIKALVFDVFGTIVDWRSGVARGAAAFLDRHAPTLAPFAFADAWRAEYSPSMEEIRSGRRRYVRL
DVLHRENLVRTLDRLGIDDVPDADIDALNLAWHRLDPWPDAVAGLHRLKQRYIIAPLSNGNIRLMVDVAK
HGGLPWDAILGAEVARAYKPSPAVYTEAVEILGLAPAELCLVAAHNGDLAAARGLGLSTAFVLRPTEHGP
GQTTDLRADDAWDFDVRDLNELADRLGCPG
>gi|163261276|emb|CAP43578.1| 2-haloalkanoic acid dehalogenase(bacteria) [Bordetella petrii]
MPGGRSLDLQDGLPAQDLAGSQTEAVMAWNEVQALVFDVFGTVVDWRTGVAREAEPFLARHGQGRIEPLA
FADAWRSHYGPSMQAVRSGQRPFVRLDVLHRENLEAALRDAGIDLAGVPAAELDALNLAWHRLDPWPDSV
AGLARLKTRYIIAPLSNGNIRLMLDMAKRAGLPWDAILGAEVAQAYKPMPQAYLRTAEVLGLSPSQVCMV
AAHNGDLAAARQCGLKTAFVRRPTEHGPGQAIDLHPEQDWDAVADDFNGLAEQLLG
>gi|697989983|emb|CDZ89853.1| 2-haloalkanoic acid dehalogenase(bacteria) [Rhodococcus ruber]
MSISGVKALVFDVFGTVVDWRTSIAREAAPLLARYDESIDPVVFADAWRARYQPAMQAVRAGTRPFVRLD
VLHRENLDAALRTVGIDPAAVPGTDLDRLNLAWHRLDPWPDAVEGLTRLKQRFVVAPLSNGNIGMMVDIA
KRAGLPWDAVLGAEVARAYKPMPEAYLRTAEVLGLEPGEVCMCAAHNEDLAAARSCGLRTAFFARPTEHG
PAQTTDLHAEQDWDVIADDLIDLARRLGA
>gi|692345093|gb|AIS18709.1| 2-haloalkanoic acid dehalogenase(bacteria) [Pseudomonas rhizosphaerae]
MSFKQFKALTFDVVGTLIDFEAGILNHVREVAGEAGKACSDDDILKAYREARAMPDSGWWPDDLERCYHL
IANKLGLPDNDEYARGLALAVENFPAFPDSIEALKRLHKHFKLVATTNSQIWALNHMAKTLDEPFDVRVT
VDDVRFEKPDPQFFAYTRGVLATQGIVFEEILHVAQSQYHDIGVAMRLGYQTCWIERRHAQKGSGGTLES
EHTKPHYHFTSLAQLADAVEQELG
>gi|564130235|gb|AHB77738.1| 2-haloalkanoic acid dehalogenase(bacteria) [Pandoraea sp. RB-44]
MQAVIFDAYGTLFDVYSVAAAAEQQFPGHGAALADLWRVKQIEYTQLRSLSGPRGERYRPFWDITADALR
YAAARLNLTLSPVAEKRLMDEYTCLSVFPENPPVLRSLRAMGLGLGVLSNGDPRMLDVGLKSGGILELFD
HVLSVDAVRKFKTAPEAYQLGPDAFGVSAGAIVFVSSNGWDVAGATWFGYPTFWVNRAGLPVEQLGVTPQ
GMGRDMRDLQRFVEALTGARA
>gi|456013493|gb|EMF47142.1| 2-haloalkanoic acid dehalogenase(bacteria) [Planococcus halocryophilus Or1]
MDNSIKAFVFDVYGTLFDVTAIKKECEELYPGYGEKISQTWRSKQVEYFMLRQLMDNYATLYAITHDALK
YALNENDLQPSKENEQKLLAAYLHLPLYSESKEVLTQLKDKNLVIFSNGSHDMLDPLVKNAGLDELFDQI
LSIDDVKQFKPTPASYQYALEQLGIESHEVLFMSSNGWDVSGAKSFGFQTAWINRKGMPVEELDLEPDYI
FDDLTGLLKWK
>gi|390127726|gb|AFL51107.1| 2-haloalkanoic acid dehalogenase(bacteria) [Sinorhizobium fredii USDA 257]
MKLTDFKALTFDCYGTLIDWESGMIEGLKPLTRRVGKNLSRNEILEAHARHESSQQLQTPAKNYRDLLPI
VYKRLAEEWGVAVNWGECVAYGRTVKDWPAFSDSAGALQYLKTHYKIVILSNVDNESFAGSNEKLQVGFD
AIYTAEDCGSYKPSDRNFEYMIKKLKTLGIQKHEVLHTAESMFHDHGPANKHGLASCWIYRRYDQAGFGA
TMDPGQMPKYDFRFNSMADLAKAHQEDLRKQS
>gi|409020166|gb|AFV02197.1| 2-haloalkanoic acid dehalogenase(bacteria) [Dehalobacter sp. DCA]
MVIIKAILFDAYGTLYDVHSVMKKCEEIYPTKGKQISQIWRQKQLDYVWIKSLMDKYTDFWSITKDALIY
TLEELELRYDEELLEKILNEYLYLSPYPEVIEALDIFRPRKLAILSNGNIWMLNELAKNTTLNKYLDDII
SVDAFKVYKPEPDAYRLAAQRLGFNKEEIFFVSSNDWDVAGSKSYGFIAGWINRLNKPFDRFGIKPDYTD
SDLKELAQKIKNK
>gi|387577481|gb|AFJ86197.1| 2-haloalkanoic acid dehalogenase(bacteria) [Burkholderia sp. KJ006]
MSATTTLSSPAAILFDAFGTLFDVHAVVAAAEQMFPGHGDRLSQLWRRKQIEYSQLRTLADPAGARYRPF
RDITLDALRFAARALGLALNSAAEKRLMDQYACLSTYPDTVPALRRLRVLEPRPALAILSNGNPDMLDIA
VKSAGMAGLFDRVLSADTVRAYKPSPLAYALGTAAFGAQPRELVFVSSNAWDVAGAAWFGYTTFWLNRTG
APADELGVSPDGTGSGMADLLAFLAAPASSGRTANRARPGPGA
>gi|338166408|gb|AEI77463.1| 2-haloalkanoic acid dehalogenase(bacteria) [Cupriavidus necator N-1]
MNKIRAVVFDAYGTLFDVYSVTARAEQLFPGRGEALALLWRDRQIDYTRIRTMAAPDGSRYKPFWAITVD
ALRYAAERLSLTLDEAAEAQLLKEYACLSAFPENLGALKRLRRARLPLGILSNGNAEMLDISVKSSGMHG
LFDHVLSVDAVRQYKTAPATYALGPQAFSLPAEEMLFVSSNGWDACGATWFGYTTFWINRAGHPAERLDV
APSGTGHDMNDLLEFVRARGVAV
>gi|557677073|ref|WP_023431392.1| 2-haloalkanoic acid dehalogenase(bacteria) [Lutibaculum baratangense]
MRLSDFKALTFDCYGTLIDWETGIFTGLQPLLAKVGRELSRDEVLEAHAFHESSTQAQTPAKRYPDLLAV
VYKRLAEEWGVPVSWGEAEAYGASVSAWPAFPDTAEALRYLKQHFKLVILSNVDNRSFWASQQKLGVEFD
AIYTAEDAGSYKPSDRNFEYMLKNLARVGIAKGDILHTAESLFHDHVPATRHGLARCWIYRRHDKEGFGA
TMNPGDMPKVDFRFTSMAELAEAHRKEVGA
>gi|554387478|gb|ESJ19346.1| 2-haloalkanoic acid dehalogenase(bacteria) [Cupriavidus sp. HPC(L)]
MNPIRAVVFDAYGTLFDVYSVTARAEQLFPGKGEALALLWRDRQIDYTRIRTMAAPDGAWYKPFWAITVD
ALRYAAQRLDLRLDAAAEAQLLKEYACLSAFPENLGALRRLRAAGLPLGILSNGNPEMLDISVKSAGMQG
LFDHVLSVDAVRQYKTAPAAYALGPAAFGVPAHEMLFVSSNGWDACGATWFGYTTFWINRAGHPAERLDA
EPTGTGHDMNDLLDFVRARGIAVAHG
>gi|546338698|gb|AGW90947.1| 2-haloalkanoic acid dehalogenase(bacteria) [Ralstonia pickettii DTP0602]
MNKIRAVVFDAYGTLFDVYSVTARAEQLFPGRGEALALLWRDRQIDYTRIRTMAAPDGARYKPFWAITVD
ALRYAAERLNLALNEAAEAQLLKEYACLSAFPENLGALKRLRRAGLPLGILSNGNAEMLDISVKSAGMAG
LFDHVLSVDAVRQYKTAPAAYALGPLAFGLDAQEMLFVSSNGWDACGATWYGYTTFWINRAGHPAERLDV
APSGTGHDMNDLLEFVRAHGVAV
>gi|510823052|ref|WP_016196456.1| 2-haloalkanoic acid dehalogenase(bacteria) [Arcticibacter svalbardensis	]
MKNSRRSFVKKAIMAGVGGLTISNVSFGADFLAPEIKFKNIKMMKAPKVLFFDVNETLLDLGNMKKSVAK
ALGRDDLLSLWFTTMLQYSLVSTTSRQYADFGAIGAATLRMVAANHGIELSAEKAKEALIPLSSLPPHPE
VKEALKNLKNADYKMVSLTNSSNRGVETQFKNAGLTDLFDERLSIEDIGKYKPASDVYDWAARKMGVQPN
ECMMIAAHGWDVAGAIWAGWRAAFIARPGQQLYPLAPVPEINEKDLLSISEKLIALKS
>gi|497749207|ref|WP_010063391.1| 2-haloalkanoic acid dehalogenase(bacteria) [Streptomyces globisporus]
MAVLTIDAVVFDVLGTLVDEPAGLRAGISALAPSSNPDGPGTERLLLVWQRHIEREQRRIVDGDRPYLPS
DALDREAAEVVARAAGAEGPGAVADPDAVESLARAARRLPPWPDTVAGLARLAGHFPLIGLSNASRTALL
ELNAHAGLRWHQALSAEDARTYKPDPAVYRLAVTVAGLPPERLLMVAAHAWDLRGAQAMGLRTAYVARPV
GDPPAPSDRFDLHAEDLADLAGQLGVS
>gi|497569531|ref|WP_009883715.1| 2-haloalkanoic acid dehalogenase(bacteria) [Brevibacterium linens]
MRTSEETRPFVVFDVLGTLVDQAGSLRRSVAAATGWRGADADNLVARWLDDVAARERKIIAGDAEFVPSH
DLDSAALAQLVADDALSAHLSAPLATASRKLEPWPDSVEGLARLAEDMIVGGLSNASHQVLSALVEASGM
RWHLTLSAEDANTYKPASAIYQLALAAAPAGSGPPYLVAAHAWDLRAAADAGLRTAYVPRPGGDSPRLDD
HFDIYAADLADLHTQLLG
>gi|495772658|ref|WP_008497237.1| 2-haloalkanoic acid dehalogenase(bacteria) [Planococcus halocryophilus]
MDNSIKAFVFDVYGTLFDVTAIKKECEELYPGYGEKISQTWRSKQVEYFMLRQLMDNYATLYAITHDALK
YALNENDLQPSKENEQKLLAAYLHLPLYSESKEVLTQLKDKNLVIFSNGSHDMLDPLVKNAGLDELFDQI
LSIDDVKQFKPTPASYQYALEQLGIESHEVLFMSSNGWDVSGAKSFGFQTAWINRKGMPVEELDLEPDYI
FDDLTGLLKWK
>gi|494088400|ref|WP_007029235.1| 2-haloalkanoic acid dehalogenase(bacteria) [Amycolatopsis decaplanina]
MEIDALVFDILGTLVDEPAGIRAAIRQAVPDADADELVKLWLDHVEIEQRRIVEGERPYAPSDVLDREAG
QLTTKTDVAPKLPPWPDTAEGLARLAEQCPLIGLSNASRTSLLRINAHAGLRWHQALSAEEAQTYKPDPA
VYELAVKVSGAPPERLLMVAAHAWDLRGAQSVGFRTAYVARPVGDPPSAADRFDFQADGLADLAVQLAKR
QM
>gi|507723115|gb|EOR93514.1| 2-haloalkanoic acid dehalogenase(bacteria) [Arcticibacter svalbardensis MN12	-7]
MKNSRRSFVKKAIMAGVGGLTISNVSFGADFLAPEIKFKNIKMMKAPKVLFFDVNETLLDLGNMKKSVAK
ALGRDDLLSLWFTTMLQYSLVSTTSRQYADFGAIGAATLRMVAANHGIELSAEKAKEALIPLSSLPPHPE
VKEALKNLKNADYKMVSLTNSSNRGVETQFKNAGLTDLFDERLSIEDIGKYKPASDVYDWAARKMGVQPN
ECMMIAAHGWDVAGAIWAGWRAAFIARPGQQLYPLAPVPEINEKDLLSISEKLIALKS
>gi|504001150|ref|WP_014235144.1| 2-haloalkanoic acid dehalogenase(bacteria) [Azospira oryzae]
MTAPCPIKAIAFDAYGTLFDVYSVGALAEQLFPGKGVALAALWRDKQIEYSRIRSMSGRYKPFWEVTQDA
LIYAGAAIGVAMGETERGRLMSQYACLSAFPENLPALKELKTLGLPLAILSNGTRAMLDIAVKSSGMGGI
FDHILSVEMVQKFKTDPEVYQLGPDAFDLPAREILFVSANSWDACAATWFGYTTFWINRTGQPPEQLNVS
PTASGHRLSDVVAFVRENQ
>gi|497541182|ref|WP_009855380.1| 2-haloalkanoic acid dehalogenase(bacteria) [Rubrivivax benzoatilyticus]
MVARTPAPPRAVVFDAFGTLFDVYSVGLLAEQLFPGHGEALAQLWRDKQIDYTRLVSMSGRYRPFWDLTR
AGLRYAAARRGLALDAATEDRLMNQYRHLSAFPEGREVLEALKARGVPAAILSNGDPEMLAVAVRSAGFA
PLLQHVISVEPAQRYKTDPAAYALAPATLGVAAREILFVSSNGWDALGGTWYGFTTLWVNRAGLPPEPFD
TAPTRTGASLREVLSFFPS
>gi|496114287|ref|WP_008838794.1| 2-haloalkanoic acid dehalogenase(bacteria) [Mesorhizobium alhagi]
MPFKDFKLLTFDVVGTLIDFEKGILDAFRQIGGKAAEGLSDDDLFAPYLDARVEHPGRSSQVMAEVYLYV
ARKLDLPVDGGSADAFQIAVLRWPAFEDSAEALKRLRRHFRLVAMTNADRVAFSAYSHTLGNPFHDAVTM
DDARCAKPDPRFFSHNLGRQSAFGYRQEDILHVAQSQYHDIGVARSLGYKACWIERRMHQEGYGGTPHPG
EVTTPDFHFATLAALADAVEAEFGG
>gi|495604483|ref|WP_008329062.1| 2-haloalkanoic acid dehalogenase(bacteria) [Herbaspirillum sp. GW103]
MPLKDFKVLTFDVVGTLIDFEGGMLAYLRKAVPESKISDEDFLAAYRAARSDGNTGWYPDDLERCWHVIA
PGLGLPDTPALARGLRDSVADWPAFPDSVEALQRLRKHFKLVTMTNAQTWALQHFARTLGEPFDLLLSCD
DALCEKPDPQYFAYARGRFEGQWGYRQADNLHVAQSQYHDIGVSKRLGITTCWIERRHGKPSSGGTIASE
HTVPDYHFHTLAQLADAVEAGQ
>gi|495157457|ref|WP_007882260.1| 2-haloalkanoic acid dehalogenase(bacteria) [Herbaspirillum sp. CF444]
MSLKNFKVLTFDVVGTLIDFEGGMLAYLRKAVPDSKITDEEFLAAYRGARADGNTGWYPDDLERCWHVIA
PGLGLPDSAALATGLRDSVADWPAFPDSVAALQRLRKHFKLVTMTNAQSWALKHFSATLGEPFDMLLSCD
DALCEKPDPRYFAYARGRFEGAWGYLQADNLHVAQSQYHDIGVSKSLGITTCWIERRHDKKSSGGTIESE
HTVPDYHFHTLAALADAVEAGK
>gi|494280742|ref|WP_007161755.1| 2-haloalkanoic acid dehalogenase(bacteria) [Pseudomonas psychrotolerans	]
MSFRPFKAMTFDVVGTLIDFEAGILNHVRKVSGEAGKAHSDDDILQAYRCARARKEAGWFPDDLERCYHL
MAAQLGLPDSEAHAKGLAQSVREWPAFADSVEALKRLRKHFKLVAMTNAQRWALDFMAKTLDSPFDYEFT
IDDSRYEKPDPQYFAFVRGALSADGILFEDIIHTAQSQYHDIGVAMRLGYPTCWIERRFDKQGSGGTLES
ERTEPTHHFRSLAQLADAVDAELSSRSA
>gi|500127041|ref|WP_011803046.1| 2-haloalkanoic acid dehalogenase(bacteria) [Polaromonas naphthalenivora	ns]
MEKIRPTRTEPLRAVLFDAYGTLFDVYSVGLLAEQLFPGRGQALGVMWRDKQIEYTHLVSTSSGGAHYQP
FWELTRAALVYAIKRIAGDARTDCANGQFDAKVEQLMNQYHHLSAFPENREVLQALKSRGVVTGILSNGD
PAMLAVAVKSAGLGDLLDHVISVDAIRKYKTHPDAYQLGLQATGLPARQIAFVSCNSWDALAATWFGYQT
LWVNRNRLPFETLGTQPTYTGVSLRDVLALPGLGQGAPA
>gi|499785115|ref|WP_011465849.1| 2-haloalkanoic acid dehalogenase(bacteria) [Rhodoferax ferrireducens]
MTNSSSSIAAVPRAVLFDAYGTLFDVYSVGQLAEELFPGHGLALSVLWRDKQIEYTRLVTTSNHGAHYQP
FSALTRAALVYAIKKISTGAYSTAATGQFDINLEADFKARHGEQVERLLAQYQHLSAFPENLAVLRELKG
RGIPTGILSNGDAPMLHAAVQSAGFAGLLDHVISVDPIRLYKTDPQAYALGEQATGFKAEQIVFVSSNAW
DALGATWYGYQTLWVNRYQLPFEELGTQPTRVGGSLRAVLEFFPA
>gi|504305608|ref|WP_014492710.1| 2-haloalkanoic acid dehalogenase(bacteria) [Bradyrhizobium japonicum]
MSSAASFSNFKVLTFDVVGTLIDFETGVLSAVRKISGKSPAELSDEQIFEPYKRGRDKHYERSSEAMFHV
YRHLAKELGLPSDDASCDVFQLSVLRWGPFADSVEALKRLRTKFRLVAMTNADRVALSCYAHALGNPFDD
TVCADDTGVAKPNPEFFAYNKGRQSAFGYKQSDILHVAQSQYHDIGIARKLGYKVCWIERRQGIAGFGGT
PAVETLTKPDFHFPTLKALADAAIGPAA
>gi|358636275|dbj|BAL23572.1| 2-haloalkanoic acid dehalogenase(bacteria) [Azoarcus sp. KH32C]
MKSPERIRAIAFDAYGTLFDVYSVGALAEQLFPGKGEALTALWRLKQIEYSFLRTLSGRYKPFLEVTEDG
LVYSAKKLGLAMTDSQRRQLMNQYACLSPFPENLGALKALRELGVPMAILSNGTPEMLGVAIRSAGMSGL
FAHVLSVDAVRQYKTADAAYQLGPDAFGCPAREILFVSSNGWDAAGATWFGYTTFWINRTQQPIEELGVT
PTATGQRLTDVVDFVQARFRQDGRR
>gi|452958176|gb|EME63532.1| 2-haloalkanoic acid dehalogenase(bacteria) [Amycolatopsis decaplanina DSM 44	594]
MEIDALVFDILGTLVDEPAGIRAAIRQAVPDADADELVKLWLDHVEIEQRRIVEGERPYAPSDVLDREAG
QLTTKTDVAPKLPPWPDTAEGLARLAEQCPLIGLSNASRTSLLRINAHAGLRWHQALSAEEAQTYKPDPA
VYELAVKVSGAPPERLLMVAAHAWDLRGAQSVGFRTAYVARPVGDPPSAADRFDFQADGLADLAVQLAKR
QM
>gi|355542197|gb|EHH11362.1| 2-haloalkanoic acid dehalogenase(bacteria) [Mesorhizobium amorphae CCNWGS012	3]
MKLTDFKALTFDCYGTLIDWESGMIDGLKPLTEKAARSLSRNEILEAHARHESSQQKWTPEKRYCDLLPI
VYKRLAEEWGVIVTREECVAYGESVKDWPAFADSAEALQYLKKHYKLIILSNVDNKSFSFSNRKLGVDFD
AIYTAEDIGSYKPSDRNFDYMLEKLGTIGVEKGQILHTAESMFHDHTLAKRFGLTSCWIYRRHADQGFGA
TMDPGDVPTVDFRFDSMADLVKAHAEELRMADTRAARPPVG
>gi|355534302|gb|EHH03613.1| 2-haloalkanoic acid dehalogenase(bacteria) [Agrobacterium tumefaciens CCNWGS	0286]
MKLTDFKALTFDCYGTLIDWESGMFEGLKPLTSRLATPLTRDQVLEAHARHESSQQLQTPAKNYRDLLPI
VYKRLAEEWGLSVTWPECVAYGKFVKNWPAFTDSAGALQYLKRHYKLVILSNVDNESFAASNEKLQVEFD
AIYTAEDVGSYKPSDRNFEYMIKKLETLGIQKHEILHTAESMFHDHGPANRHGLASCWIYRRYDQEGFGA
TMHPGDMPKYDFRFNSMADLAKAHQEALRG
>gi|727069043|gb|KHF25047.1| 2-haloalkanoic acid dehalogenase(bacteria) [Solemya velum gill symbiont]
MSVTLTFDVYGTLIDTHGVVIRLQEYIGDKAQEFSQVWRDKQLEYSFRRGLMQAYETFAVCTSQALDYTD
SFLGTALTAEQKTTLLAEYRTLPAFDDVKVSLEGLKAEGYALYAFSNGTADAVEGLLAAAGIDALFDGVV
SVNDQQTFKPSPDVYRHLLDTTNASASETWLISSNPFDVIGAVSFGLNSAWVQRSNNSVFDPWGIEPTHT
ITTLRELAGVV
>gi|685628656|gb|KGB26342.1| 2-haloalkanoic acid dehalogenase(bacteria) [Acetobacter tropicalis]
MERKMRLKDFKVLTFDCYGTLIDWETGIINALTPLLSRLKKPLSRDAVLQAHAKYESRQQKWTPDRPYPA
ILSSVYRRLAEEWGVSHTISEAQDYGNSVPNWPAFPDSAEALAYLKQHFKLVILSNVDARSFSGSNARLN
VVFDGIYTAEDIGSYKPSMRNFKYMLEYLSDIGLEPSNVLHTAESLFHDHMPANQAGLASCWIYRRHAQD
GFGATMDPGAMPKIDFRFNSMAELAEAHKKEMAEG
>gi|671754675|gb|AII87550.1| 2-haloalkanoic acid dehalogenase(bacteria) [Planktomarina temperata RCA23]
MAITTCVFDAYGTLFDVASAARQAASRPENSEIAENWAKLAGDWRLKQLQYSWLRAVMGAHTDFWQVTQD
GLDWAMEANGVSGARLRKDLLDLYWSLAAYEEVPAMLAALKAAGLNTAILSNGSPDMLEGAVVSAGLSDR
LDAVLSVESVGIFKPDRRVYDLVGSHFGCGAGEVLFVSSNGWDAAAAAEYGFATAWVNRSGEPVDRLPWT
PHYQLRDLTGIPQIAGV
>gi|648131903|gb|AIB27995.1| 2-haloalkanoic acid dehalogenase(bacteria) [Brucella suis bv. 2]
MSYSSYAFDAYGTLFDVHSAVRRHADKAGPDGRALSELWRAKQLEYSWVLSLMGAYSDFWKLTEESLDYA
LAHYPSVDPALRNDLLDAYWNLDCYPEVPAALKALKDRGARLAILSNGSPAMLEAAVRSAALDVLLDDVI
SVDMVKKYKTSLAVYELIAVQWRLYPSAISFQSSNRWDVAGAVRFGMRGVWINRSNEPDEYKQFPPALIL
PSLHLLD
>gi|589905579|dbj|GAF61489.1| 2-haloalkanoic acid dehalogenase(bacteria) [Psychrobacter sp. JCM 18903]
MFFDKSLPIIVFDVNETLLDITTLEPLFARLFGNKVRLREWFAQLVLYSQTITLSGLYTPFGELGIGALQ
MTAAIHKVVLTDDDVDELKERMSKMPAHPDVVPALTKLREAGFRLVTLTNSANSASPTPLEKAGISHFFE
QHFSVETVGKFKPAPETYQMVAHALSVDVSDLCLVACHLWDTIGAQAAGCQGAFLTRPHNALLSAPNVPA
PDFVAADLTTLAEQIIFSTKK
>gi|586633014|gb|EWS63693.1| 2-haloalkanoic acid dehalogenase(bacteria) [Hydrogenophaga sp. T4]
MAIQAVVFDAYGTLFDVYSIGALAERLYPGQGAAISTQWRDKQIEYTRLISLSDPDGEHGSRHYRPFWDL
TRQALRYALQRLNLPLSDTHEEALMAQYAQLTAFPENLGVLQTLRGRGMTTAILSNGNPEMLASAVQSAG
MADLLDHVISVDGVRQFKILPVAYGEVARHIVAEKADVLFVSSNAWDVLGATWFGFTTLWINRQGLPFET
IGRRPDHTGSDLRAVLDVLGPVA
>gi|551360164|ref|WP_022979511.1| 2-haloalkanoic acid dehalogenase(bacteria) [Ideonella sp. B508-1]
MEKRPPPRAVLFDAYGTLFDVYSVGLLAEQLFPGAGERLAQLWRDKQIEYTRLVSMSGTYQPFWTLTRSA
LQFSAEKLGLALAPEAEDRLMNEYRHLSAFPENREVLQALKARGVRAGILSNGDPEMLAIAVRSAGFGGL
LDPVLSVHETRRFKTDPAAYQVGLDALQLPAREILFVSSNGWDAIGATWFGFTTLWVNRAGGPLERLGTE
PTRIGHSLRDVLEFFPAA
>gi|549499367|ref|WP_022535629.1| 2-haloalkanoic acid dehalogenase(bacteria) [Ralstonia pickettii]
MNKIRAVVFDAYGTLFDVYSVTARAEQLFPGRGEALALLWRDRQIDYTRIRTMAAPDGARYKPFWAITVD
ALRYAAERLNLALNEAAEAQLLKEYACLSAFPENLGALKRLRRAGLPLGILSNGNAEMLDISVKSAGMAG
LFDHVLSVDAVRQYKTAPAAYALGPLAFGLDAQEMLFVSSNGWDACGATWYGYTTFWINRAGHPAERLDV
APSGTGHDMNDLLEFVRAHGVAV
>gi|501317522|ref|WP_012349157.1| 2-haloalkanoic acid dehalogenase(bacteria) [Leptothrix cholodnii]
MDKPTPRPNAVAQPAAVLFDAYGTLFDVYSVGLLAEQLFPQRGEALSLLWRDKQIEYTRLVTMSAADGSR
YRPFWEITRAALRFACQRLGLTLTDAAEERLMNQYRSLSAFPDVREVLQALKARGVPTGILSNGDPAMLG
IAVRSAGLESLLDHVISVEPVRAFKTDARAYALGPQTLGLAARQILFVSSNGWDAIGATWYGYTTLWVNR
AGLPLEQLDTEPGRIGSSLHDVLGFFPAR
>gi|495527202|ref|WP_008251847.1| 2-haloalkanoic acid dehalogenase(bacteria) [Limnobacter sp. MED105]
MATPKLVLFDAYGTLFDVYSVSSTAEQIFPGQGAALSVLWRDKQIEYTRLRAMAGRYKPFWDITIDALRY
ACEALKLDLTEERQRRLLNVYSSLAAYPENRAVLQALKNRGIKTAILSNGNTEMLNVAVRGANFQDLLDA
VLSVDSLQTFKIHSSVYQMGLNHFGVTAAETLFVSSNCWDACGATWFGLPTLWVNRAGLPLERLDVKPMA
MGQNLNDVLSLV
>gi|517201222|ref|WP_018390040.1| 2-haloalkanoic acid dehalogenase(bacteria) [Ancylobacter sp. FA202]
MKFTDFKVMTFDVVGTLIDFEAGVLGAVRALGGPKAAAASDDEIFEPYKRGRDKNYGRSSFAMKDVYLSL
ANECGFNNDEATAEAFQLAVLRWPAFADSVEALRRLRKNFRLVAMTNADRTAFSAYSATLGNPFHDSVTC
DETGCAKPDPRFFAFNKGRQSALGFQQCEILHVAQSQYHDIGVAKAEGYITCWIERRQGQKGFGGTPDPK
VMTKPDFHFSSLKQLADAVDAECAAARAAA
>gi|668957299|gb|KFC75926.1| 2-haloalkanoic acid dehalogenase(bacteria) [Bosea sp. LC85]
MALRDFKVLTFDVVGTLIDFETGILNAVRRIGGPAAAKLSDDDIFGPYLKGRELNYERSSEVMGRVYIHL
AKELGLPSDDATADAFQLAILRHPAFPDSVEALARLRKHFRLVAMTNADRSTFSFYSHALGNPFHDSVTA
DEAVHPKPDPLFFAFNRGRQAAFGYKQDEILHVAQSQYHDIGVAKSLGYTTCWIERRQGQKGFGGSPTVE
ITKPDYHFATLKALADAVEAEKA
>gi|653099732|ref|WP_027349842.1| 2-haloalkanoic acid dehalogenase(bacteria) [Halotalea alkalilenta]
MSFEQFKALTFDVVGTLIDFERGILEHLRKSVGDAAESVSDEDILAVYRASRERHKCARYPDDLERTYYD
IISAFGWPESPGGARGLIESVKDWPAFPDSVDALKRLRRHFKLVAMTNARHWALDHMARTLDQPFDDKIS
VDDVRFEKPDPQFFAYARGRLSTQGIVFEQILHVAQSQYHDIGVAKRLGYQVCWIERRHGLPGPGGTQAS
EYTEPHLHFTTLAQLADAVEAELG
>gi|648481627|ref|WP_026173378.1| 2-haloalkanoic acid dehalogenase(bacteria) [Martelella mediterranea]
MDFSRFKLLTFDIVGTCIDFEKGVLDAVRRIGGEATANLSDDDIFKPYLDGRLRHYGRNSEVFYDVYKYV
AAELGLVNTEAAARDFQLSVLEWPAFADSAQALARLRTRFRLVAMTNGDRTSFTAYDHRLGWPFHDSVTY
DDAKCAKPDPRFFSHNLGRQSAFGFKQDEILHVAQSQYHDIGVARELGYSVCWIERRFDQEGYGGTPVPD
KFTKPDFHFHSLGELADAVFGTR
>gi|497281414|ref|WP_009595631.1| 2-haloalkanoic acid dehalogenase(bacteria) [Paenibacillus sp. HGF5]
MRYNVILFDADDTLYDYAQSEAFALAGVFGEIHQECTNAIVDSYRRINQQLWNDFEQGIVTQGELRTARF
ERLLAEHSIDCALDAEAFSNIYIKYLGQGSFLMEGAEKLCSQLSERGQRMAIITNGIKEVQFNRISRSAL
CDSFECIVVSEDAGSQKPHEGIFDYAFDKLNHPDKSEVLIVGDSLTSDIQGGIRYGIDTCWYNPQRKANP
TSIHPKYEIHTLEELHDIIFSE
>gi|661293850|ref|WP_029986926.1| 2-haloalkanoic acid dehalogenase(bacteria) [Lysinibacillus fusiformis]
MLFDLDNTLLNRDEAVDRLFFKLVKLCYGDVDHTIKNEMRQKFREYDGKYFGQSDKTDVVASFFDEFPPQ
NGMPKQAIQDFWNHHFPQCFAVHQDTITIIHRIKQQVKVGIITNGSLERQKAKIAYTNLDRCFDMVIISE
EVGWSKPDKRIFEMALKRLDVNPEETLFVGDDLEKDIDGCQQANIKGVWFNPSMRKNDTTFQPFAEIHSL
ESLVSYVT
>gi|655988883|ref|WP_029030581.1| 2-haloalkanoic acid dehalogenase(bacteria) [Salinarimonas rosea]
MTILVFDVGNVLIRWDPRFLYEKMFSGDAERMEWFLANVCTGDWNLEMDRGAVYADHVAALCAVHPEWEA
EIRAFDTRWQEMVPGDIAPNTALLERLLARGEPIYAITNFSREKWAEAQDRFPILTRFAGVVVSAHEGLV
KPDPAIYRTLLDRYRLEAGRCLFIDDSEKNVAGARAVGMRALHCPLGFDLAAGLRAEGVAF
>gi|518380652|ref|WP_019550859.1| 2-haloalkanoic acid dehalogenase(bacteria) [Thermus scotoductus]
MKPKAITFDFWGTLFTEGEAFLEKVMPARYEILLDALSEAGHPAEEHEVREAYRQASIAFEEAWRAGEHM
PVYDRVARIFALLGAPHDPGLIALTARRLEESSLLADLKPLPGVEVLKELAQRYPLALVSDTGLTPGRLL
REHLKRQGLDVFQAFSFSDETGFVKPRPEAFRVALEALGVAPEEALHVGDLPQTDIKGAFATGYPWAVQY
VGLREVNGEIKPTAKIKDHRELLPLLR
>gi|262033989|gb|EEY52443.1| 2-haloalkanoic acid dehalogenase(bacteria) [Vibrio cholerae CT 5369-93]
MLFYRPLASIQALTFDLDDTLYDNRPVIKQVEEKVTEWLLSEHPITATRPLAWWLAMKRDIARRFPEQCH
DVSQWRYLQVQHGLLELGYAQPEAEQAASETLEQVMRWRNQVDVPAETHRVLAQLAAKVPLIAITNGNVQ
IEKIGLSGYFQTVLRAGPDGRAKPYPDLFAQAAQQLQLEPRSILHVGDHLQTDVLGARQNGFQACWFNDQ
GQEYSSARQSERITRRGDRASLGITFDS
>gi|557256703|emb|CDI50076.1| 2-haloalkanoic acid dehalogenase(bacteria) [Clostridium tetani 12124569]
MYDIILMDLDNTILDFDVAEKDSFRKIIESTGLNYTDELLQQYKKINKSLWNRLEQGKLSKEVVLNTRFS
EFFKLYDIEVDGRNIEKRYRFYLDNSSSLIHNAEYTLTELKIMGKKIYSASNGVYSTQIKRLSNAGIIDL
FDGHFISDKIKYEKPSPYFFDFCIKNICGVPDSSIIMVGDSPTSDVQGAINAGIDSCFYQHNKSVECTYA
KYTIHDISELLDIV
>gi|741049189|gb|AJA87467.1| 2-haloalkanoic acid dehalogenase(bacteria) [Bacillus anthracis]
MKYKVILFDVDDTLLDFPETEKHALHNAFVQFGMPTGYTDYLASYKEISNGLWRDLENKMITLSELAVDR
FRQLFALHNIEVDAQQFSDVYLKNLGKEVHLIEGAVQLCEKLQDCKLGIITNGYTKVQQSRIGNSPLRNF
FEHIIISEEVGHQKPAREIFDYAFEKFGITDKSSVLMVGDSLTSDMRGGEDYGIDTCWYNPSLKENKASV
KPTYEVESLLQILELVEVAEEKVVSF
>gi|740799068|ref|WP_038584351.1| 2-haloalkanoic acid dehalogenase(bacteria) [Neorhizobium galegae]
MAAKIDHIVFDIGKVLIHYDPNLPYARVIPDGKERRWFFENVCTHEWNLEQDRGRKWEDAEALLVEQYPE
REEQIRAFRKYWHEMVPHAYDGSVAIMGGLIDKGRDVTMLTNFAADTFVQARQIFPFLNRPRGVTVSGEI
GLIKPDVAIYEKHARDFGLTPEASIFIDDSQANVEGARAAGWQAVHFKDAETLRQDLIAHGIEV
>gi|746720188|ref|WP_039677944.1| 2-haloalkanoic acid dehalogenase(bacteria) [Terrisporobacter othiniensi	s]
MKYKVLIFDADETLFDFKKAEKEAFKETIIEFGIDYDESYHFETYKIINKAIWKELEQGLITQSKLKIER
FKRLSDKLQIAFDEVEFANVYMKHLANGSFLFEDSMDLVESIKDKYTLVIVTNGLTVVQEKRIKQSSIAK
YFKDIVISENVGVSKPNPGIFEYTLKDMTDISKNEVLMIGDSLSSDIQGGTNFEIDTCWYNPNKVENKTN
LKPTYEVCSLKELKNLLLNI
>gi|684612519|dbj|GAL20384.1| 2-haloalkanoic acid dehalogenase(bacteria) [Vibrio maritimus]
MKKVKGNFPISALTFDLDNTVYDNLMIIKSIEKNTLDWLTNRFPKMESVSIDRFSEFGTHVVIDRPELIH
QVDQWREQQIINCLQGVGVDQVDIIKAIDQLLPLVHTWRNNISLTDNTKSVLNKLKARYRLIAITNGDLC
IRESGLHMYFEQCFSAGIHGLPKPHPDLYEKAARYLKVDKDKILHVGDSLVDDVYGAKKSGFKSCLLSHD
YIGSEIKISEEYKPDLVINNLSDLTALL
>gi|672598286|gb|AIJ37261.1| 2-haloalkanoic acid dehalogenase(bacteria) [Flavobacterium psychrophilum]
MINTIIFDFGDVFINIDSKASLNALKKLGLNSWNDELEKLNQEFERGKITEAQFMIELKKIIPNASIDDL
KTAWNLVLLDFPLQRLEFLQQLSMLNYKLFLLSNTNETHIEKFEHMLGATFTRDFYQCFEKVYFSFEIGV
CKPDPQAFDYIIRKHNLLAKNTLFIDDKKENTDIAAALGMQIWNIIPEKEDITQLFDKKFILK
>gi|672363135|gb|AIJ08332.1| 2-haloalkanoic acid dehalogenase(bacteria) [Edwardsiella tarda 080813]
MHFYRPLQRPAALTFDLDDTLYDNHPVIVRSEQAALDFLRRRFPALQDFQSADWQRLRAELRASDPEIYH
DVTQWRWRTVYEALWRAGLSPAYCHDGADEAMAHFAQWRSRIAISSGTHQTLKALAARLPLAAITNGNAD
PARCGLGAYFRFVLRAGPDGRAKPYSDMYLAAAQRLGLTPGQILHVGDDLTTDVAGAVRSGMQACWVNDR
GRSLLCAADGRLLPHVEISRLDSLLALI
>gi|631786171|dbj|BAO77458.1| 2-haloalkanoic acid dehalogenase(bacteria) [Winogradskyella sp. PG-2]
MFSLYRSNENVFKYLATKYNTEVTSLVEMYRNHNPDIQLFDGVLDIMNSIKAKQGKLGIITDGRVKTQSA
KLKSLGIEHLFDHIVISEALGSEKPNEVNYKTIESTLSGKVYYYIADNIKKDFISPNALGWKTVGLIDNG
LNIHSNAYLYPNREHMPQFFIESYKEMHIL
>gi|667707288|gb|KFA59360.1| 2-haloalkanoic acid dehalogenase(bacteria) [Gilliamella apicola]
MRFYRSLNAIKAMTFDLDDTLYNNSMIVERAEEEMVKILQHYDQLQHITLSDLYTEKKRVLNANPEIYHD
VIVWRIATIKSLLTKARWPASKIENMINETMACFNFWRHKMQIPQSTHVLLSKLATKIPLAVITNGNVDI
NQIGLSHYFQFSLRGGANGRSKPFPEIFELAVRQLKVPAHQILHIGDNLFTDVNGAIKSGFLACWINIFQ
QDIFHLTEARCLPHVEISQLLELDNLL
>gi|740790666|ref|WP_038575950.1| 2-haloalkanoic acid dehalogenase(bacteria) [Ensifer adhaerens]
MSSIEIRHIVFDIGRVLIHYDPNLPFSRIIPDEAERQWFFANVCSHDWNIEQDRGRSWEEAEALLIKDHP
EREEHIRAFRKHWQEMVPHAYVETVSLMENLIAEGRDVTMLTNFASDTFREALQLYPFLTLPRGVTVSGD
VGLIKPDVAIYETHARNFDLDPPATLFIDDSMPNVEGARLAGWYAVHFTDPEKLKADLAAYGIQR
>gi|512189573|gb|EPE05339.1| 2-haloalkanoic acid dehalogenase (fungi)[Ophiostoma piceae UAMH 11346]
MALGTRNVVFDVVGTLVSYDHLFEAIEDRFGKERLAAAGINAKLLGHCWLETAEREYTYLSLSGRYCTFF
KVFESLFYRMLSYAGVADPHSFATGEDVKYLSSEWHKLSLRPGAAECVKQLRDAGFTVWCLTAGDLARVG
GYFKLAGVDMPAENLLSCDTTGIAKPQPDAYMPILKKLSASGATPWFAAAHMWDVSTAKTFGFRGAYCTI
LESDPMPEVFGAMDVVEDTFEAMAEKMIEATQ
>gi|320585991|gb|EFW98670.1| 2-haloalkanoic acid dehalogenase (fungi)[Grosmannia clavigera kw1407]
MALSGKHVVFDIVGTCVTYDAFYEAVDARIGDRLRVHGIRPRHFAFTWMMEAEREYSYLDRSGRYVPFWT
VFPPLFFRVLFQCGIEDPRTLCTADDAAVCAAAYRTLRARPGILECHARLRAAGFTVWAFTSGDATRVQG
YLAANGIDIPAAHFVTCDSLQVGKPTPEAYRHVLNQFAGATETWFAAAHMWDTMAAQCNGFKGAWCSVYE
KEPVTEVFGTPLVMADSLVEMADKIIAAST
>gi|701778563|gb|KGQ12100.1| 2-haloalkanoic acid dehalogenase (fungi)[Beauveria bassiana D1-5]
MAPPSDVSASAEWRPKVVIFDLLTALLDSWTLWNASSPSGTEEEGRRWRARYLEITFQQGAYTPYEDLVR
QAAAEAGVAASAPDALLSNWSRLQAWPEAWEVLQRLKAQGCKLGVVTNCSKKLGEMAAAQAARSPSGEQI
AFDAVVTAEESGFYKPVKQAYDGILEAMGVSASEALFVAGSAGDVQGATNAGIRVVWHNRVGLAAKGSAI
PLRESKSLDGALEGFI
>gi|596701524|ref|XP_007282649.1| 2-haloalkanoic acid dehalogenase (fungi)[Colletotrichum gloeosporioides	Nara gc5]
MAASKNIVFDVVPKARGIQPKLLGCCWLEVAEREYTYLSMSGRYVVFFKVFQSLFYRCLHYAGIEKPREF
CTDDDVNYLIDEWKKLRLREGAAECVQKLRDAGFTVWCFTAGDIARVGGYFSRGGVDMPVENLLSCDSSG
LAKPTPEAYAPILKKLSENGKPWFAAAHLWDASTAKTVGFNAAYCEALEGEELPDIFGKMDVVAKTLPEM
ADKIIATFN
>gi|358373773|dbj|GAA90369.1| 2-haloalkanoic acid dehalogenase (fungi)[Aspergillus kawachii IFO 4308]
METTNKHVVFDVVGTCVSYDAFFSAIDSRLGHKLRTYNINPRLLGYAWMEAGEKEYTYLSLSTHYVKFFD
VFRSIFYRTLWQAGIMNPREFATDEDREYLLASYRGLEVRPGLSECFEKLRDAGFTVWALTSGDTSRVAG
YLAEGGVKFPEENFVSCDTIGVGKPAPESYQYLLEKFKGEGSLAWFAAAHMWDAAAAKRCGFKGAWVSLW
EKEKCSDIFGKMDVEADSLPMLAEGIITATAAMQSN
>gi|594723497|gb|EXV06383.1| 2-haloalkanoic acid dehalogenase (fungi)[Metarhizium robertsii]
MAKTVIAFDLYGTLLSTESIANELARIYGEDEAKLIATQARRYQLEYTWRINSMGLYRSFSELTRHSFRQ
ATAEIGLELSRDQEERILDAYNGLDTFPDADKGLALVSQTPSLKPYIFSNGTMAMITSSLKTSPSLAKSG
TTFSESNIVSVDPLGVFKPDPRTYRHMAEMAGLTHQLDKVWLVSSNPFDAAGAVAAGLRSVWVGRQGTGW
IDGLGGALGVSPTAVVGSVEEAVREIIRLDGLD
>gi|453084916|gb|EMF12960.1| 2-haloalkanoic acid dehalogenase (fungi)[Sphaerulina musiva SO2202]
MSKKHIVFDIVGTVISYETFFAALEERIGSQLLSHNIPPRLFAWTWMEAADLESHHSHTSGRPKLFKNIF
APLLYRYLAMAGIPNPHTFISSEDVEYIVSAYSSRLTARPGIVECFRRLREAGFTIWALTSGDAERVKEY
LGRNEIPLDEENFIACEDIGKMKPAPEVYCYVRERLEDAEEMWFAACHMWDAAAAKHNGFKAAWCSEWEK
LPVPEVFGEMDVVADSLEALADGIIEASR
>gi|145250915|ref|XP_001396971.1| 2-haloalkanoic acid dehalogenase (fungi)[Aspergillus niger CBS 513.88]
MTTTNKHVVFDVVGTCVSYDAFFSAIDSRLGPKLRTYNINPRLFGYAWMEAGEKEYTYLSLSTHYVKFFD
VFRSIFYRTLWQAGILNPREFATDEDREYLLASYRGLKVRPGLTECFGKLRDEGFTVWALTSGDTSRVAG
YLAEGGVKFPEENFVSCDTIGVGKPAPESYRYLLEKFEGEGSLAWFAAAHMWDAAAAKRCGFKGAWVSVW
EKETCSDIFGEMDVEADSLPLLAEGIIAATAAMETN
>gi|742076118|gb|KIA76008.1| 2-haloalkanoic acid dehalogenase (fungi)[Aspergillus ustus]
MTGQKHVIFDVVGTCVSFDAYFNAIDRVLGDRLRAHSITPQFFGYSWMTAAELEFTFLSISERHRPYKQI
LEAVFYRTLWMAGIKHPRSLATEAERDECIQGYWSLQLRSGIKDCFAKLRENGFTIWCLTTGDLARVRGY
FEQGNVEMPLENIISCDSKGVAKPALAAYRPVFEQFAPGDDKWFAAAHMWDVSAAVKVGFRGAYCAVYEQ
DPCLEIFDTKMDVMADSLLEMAEKITNASSS
>gi|477509219|gb|ENH62511.1| 2-haloalkanoic acid dehalogenase (fungi)[Fusarium oxysporum f. sp. cubense r	ace 1]
MGRTVIAFDLYGTILSTGSIAGELARLYGQDKAQSIAALARRYQLESTWRVTSMGTYRTFSDLTRWSFRQ
ATKEIGVELTPEQEERIMDAYNGLDTFPDVDKALEKLAEHASIDPYIFSNGTKAMMTSSLDTCPTLSRVS
NIFPHEKVVSIDPLKVFKPHPRTYEFMAETAGMKSQLDRVWLVSSNPFDVTGAVAFGFKSAWIDREGKGW
TDTLGCSLGLQPTVIASGVDEAVRVILRQSEEDK
>gi|528301981|emb|CCU74670.1| 2-haloalkanoic acid dehalogenase (fungi)[Blumeria graminis f. sp. hordei DH	14]
MTKHIVFDVVGTCVSYDVFVQAIEQRLGPQLRAVGISPRLFSFAWQEAAEREYTYLSISGAYRSFISSVF
PQLFQRMLHMAGVPDPSTFASADDVAYIVSAYASLEVRPGLKKCFEHLRAAGFTVWALTSGDVERVRGYF
IRGGVEMPMANFISCDSLSVGKPHPEVYRHALEQIQSSEKPWFAAAHTWDVGAAGRHGFRTAWCSVFEKF
PCVDIFGEMEVNADSLPELAEKVIATSQ
>gi|748555363|dbj|GAM40040.1| 2-haloalkanoic acid dehalogenase (fungi)[Talaromyces cellulolyticus]
MTSHKKHVVFDVVGTCVSFDAFFNAIEQAIGQKLQSYNVSAKFLGFAWMQAAELEHTMLLMSGRNTPYKE
VFKALFYRVLFMAGIEDPRSFATDEERDMCQAGYSHLELRPGCREMMEKLKDNGFTIWCLTTGDTERVGG
YFKRAGFDMPADKLVSCHEFLPRDSSPSGAALLSAMKPSMESYKPMLDKFAPEDQKWFAAAHMWDVSAAV
KAGFRGAYCSIYEKESCIEIFNTEMDVIADTLPEMAEKMIAMSAKF
>gi|662529462|gb|KEQ86837.1| 2-haloalkanoic acid dehalogenase (fungi)[Aureobasidium pullulans EXF-150]
MPKHVVFDVVGTCVSYSAFFTSIQKVLGPRLLAHNITPKLFGFAWMESSEREFTYLSISSRYKPYKQVFS
TMFYRILWMSGIDNPRAFATDAERDEMVRSYSDLELREGVKETFAALREAGFTVWCLTTGDVERVHGYFT
RGGVDFPIENFRSCDGLGVAKPALAAYKPLYESFGEEEKWFAAAHYWDVSAAKIVGFKGAYCSVYEKEDC
KELFDVDMDVMADTLPEMAQKIIEASK
>gi|169772041|ref|XP_001820490.1| 2-haloalkanoic acid dehalogenase (fungi)[Aspergillus oryzae RIB40]
MTPKKHVVFDVVGTCVSFDAFYNCIDRVIGDKLRAQCITPRFFGFSWMTAAELEFTFLSISERYKPYKEV
ITALFYRTLHMAGIEDPRLFATEAERDQCVQGYSELELRPGTRECFAKLREAGFTVWCLTTGDTKRVRGY
FERAGVDMPLENFISCDSQGVAKPTLAAYRPAMGKFAEEDVKWFAAAHMWDVSAAVKVGFRGAYCTLYEK
ESCAEIFDTQLEVLEDSLPEMADKIIAVSG
>gi|70983725|ref|XP_747389.1| 2-haloalkanoic acid dehalogenase (fungi)[Aspergillus fumigatus Af293]
MPTKHIIFDVVGTCVSFDAYFASIAATIGPKLSSHGITPTHFGYTWMTAAELEFTFLSISESYRPYKDVM
RALFYRSLFMAGVAQPRRVFTEEERDACLAGYASLQLRPELVPALEKLRSAGFEVWCLTTGDVERVRGYF
TRAGVEMPVERVLSCDGLRVAKPAPGAYRAAIETIGSGGEDEKWFAAAHLWDVSAAVRAGFRGAYCGVLE
GEGCWEVFERESLEVVAEGLVEMVEGVIQLSG
